# Supplementary material for: Intelligent wearable allows out-of-the-lab tracking of developing motor abilities in infants
Source: Commun Med (Lond). 2022 Jun 15;2:69. doi: 10.1038/s43856-022-00131-6 (PMC9200857; doi:10.1038/s43856-022-00131-6)
Supplement: Supplementary file 3 — Supplementary Data 1 [file 43856_2022_131_MOESM3_ESM.xlsx]

## Sheet: Figure 1
Figure 1b
Age group (months)	Number of recordings (total)	Number of recordings (annotated)	Total length of recordings (total, h)	Total length of recordings (annotated, h)
4	1	1	0.592948717948718	0.592948717948718
5	2	2	1.18044871794872	1.18044871794872
6	5	5	2.74294871794872	2.74294871794872
7	13	13	8.03525641025641	8.03525641025641
8	5	4	5.15512820512821	1.82660256410256
9	2	2	1.12884615384615	1.12884615384615
10	5	4	6.87179487179487	3.54326923076923
11	7	3	7.11923076923077	3.05480769230769
12	12	1	20.1435897435897	1.03269230769231
13	2	2	2.01217948717949	2.01217948717949
14	1	1	1.00160256410256	1.00160256410256
15	1	1	1.11282051282051	1.11282051282051
16	3	2	5.06282051282051	2.03301282051282
17	1	0	0.990064102564103	0
18	3	0	5.65192307692308	0
19	1	0	2.70000000000000	0

## Sheet: Figure 2
Figure 2b																			Figure 2c
		Still				Proto				Elementary				Fluent					Age (months)	Posture, prone (annotated %)	Posture, crawl (annotated %)	Posture, standing (annotated %)	Movement, fluent (annotated %)
	Proportion (%)	4.8				4.4				2.7				3.4					13.6767000000000	0.311249362167055	3.04177743429245	38.0950003214224	27.6396530643436
	Kappa	0.73	0.71	0.83		0.61	0.62	0.75		0.51	0.5	0.65		0.75	0.76	0.84			16.2410958904110	0.840927310600037	3.94917536908742	60.4905464436173	19.5639658848614
Standing	F1 (%)	74	72	83		62	64	76		52	52	66		76	76	85			15.7808219178082	0.848300945478254	0.887510940648944	83.8841785622967	29.6539112561963
	UWF1 (%)	87	86	91		80	81	88		75	75	82		88	88	92			9.10680000000000	36.4788567082352	2.95343476256339	0	2.05763024435224
	Accuracy (%)	98	97	98		97	97	98		98	97	98		98	98	99			9.10680000000000	28.7059300804348	60.0817970405274	1.57135381454400	9.26166270098782
																			14.6630136986301	0	19.7689774181736	23.8162495476421	2.74053945249597
	Proportion (%)	13.6				4.5													11.1452054794521	0	19.6785328291937	41.7416055688624	4.66205047572972
	Kappa	0.78	0.77	0.87		0.54	0.52	0.68		Human vs Human									10.2575342465753	7.03370478483591	23.8586772800979	32.5583361317587	18.3389612477890
Sitting	F1 (%)	80	80	89		58	57	70		Raw annotations vs Classifier									10.1589041095890	6.05624768192301	17.0920081435847	11.4434589422413	4.32345988040606
	UWF1 (%)	89	89	94		77	76	84		Processed annotations vs Classifier									6.60820000000000	81.1369300680933	0	0	0
	Accuracy (%)	95	95	97		95	95	97											11.6712328767123	0.136076999668105	11.4380806976808	61.8489981790947	10.3137791791127
																			10.8493150684932	0.218761071820344	20.4544081357955	17.3404112372843	9.76331588669951
	Proportion (%)	2.8				1.5				2.1				2.9					10.7178082191781	0.221402826800463	19.8227159776257	11.2161097056121	9.81567442774339
	Kappa	0.7	0.63	0.72		0.47	0.39	0.47		0.34	0.4	0.6		0.78	0.78	0.87			12.5917808219178	0.125405889598029	17.3379246738199	19.3430952634232	13.0870003359086
Crawl	F1 (%)	71	64	73		47	40	48		35	45	61		78	79	87			10.4219000000000	0.0100508284754329	13.5526140966807	64.5019618447821	5.45206592386258
	UWF1 (%)	85	82	86		73	69	73		67	72	80		89	89	94			12.7890000000000	3.63650149536145	11.0219336585553	31.3164420322774	15.0306221253934
	Accuracy (%)	99	98	98		98	98	98		98	98	98		99	99	99			9.66580000000000	0.260109349359521	29.6137710156428	22.3907871238698	17.5079521772513
																			5.40000000000000	32.4112331371630	0	0	0
	Proportion (%)	21.4				8				1.8				0.2					7.70000000000000	82.7004169145412	0	0	0
	Kappa	0.81	0.82	0.9		0.64	0.57	0.71		0.37	0.3	0.45		0.34	0.18	0.25			7.20000000000000	51.8671021405941	0	0	0
Prone	F1 (%)	85	85	92		69	61	73		38	35	46		34	18	26			7.10000000000000	66.0758618293452	8.56978549208334	0	7.32623387896826
	UWF1 (%)	90	91	95		82	79	86		69	67	73		67	59	63			6.90000000000000	65.2040137149986	0.721628274789683	0	0
	Accuracy (%)	93	94	97		92	93	96		99	98	99		99.4	99.5	99.7			7.57000000000000	0.297090128726894	43.4311057712393	3.16204172347572	0.788702371436184
																			6.66000000000000	85.4928690878594	0.821010286333315	0	7.55124263387138
	Proportion (%)	9.6				2.8													7.15000000000000	22.5147631849713	41.2907829665770	0	0
	Kappa	0.87	0.87	0.94		0.69	0.65	0.79											4.50000000000000	46.7556094602790	0	0	0
Supine	F1 (%)	88	88	94		70	66	80											7.34000000000000	35.8744812340689	0.689468401451351	0	0
	UWF1 (%)	93	94	97		84	83	90											7.51000000000000	82.2292475299344	0	0	0
	Accuracy (%)	98	98	99		98	98	99											6.90000000000000	84.9658536253097	0.153995298839316	0	0
																			7.38000000000000	1.96173104434907	29.3278916752385	34.4174898615496	2.84871244635193
			Transition				Pivot				Roll								7.34000000000000	79.7086282384791	6.32636213538800	0	1.61682871644347
	Proportion (%)	5.7				4.2				2									6.23000000000000	88.9053728319639	0	0	0
	Kappa	0.51	0.51	0.68		0.64	0.61	0.71		0.62	0.6	0.73							5	34.9253215095278	0	0	0
	F1 (%)	53	54	70		65	61	72		61	62	74							6.80000000000000	65.7398167951981	17.4999142136430	0	2.91191381495564
	UWF1 (%)	76	79	84		82	80	86		81	81	87							6.50000000000000	78.9342990558386	0.283882608028464	0	0
	Accuracy (%)	96	95	96		99	99	99		99	99	99							6.80000000000000	66.0493307627674	0.237127371273713	0	0
																			6.50000000000000	82.5519321704202	9.07384367724054	0	2.76236801200622
																			5.80000000000000	73.9678214410937	2.30609831199271	0	0
																			6	55.0719302965341	19.4119220679411	0	0

## Sheet: Figure 4
Figure 4b									Figure 4c
Posture confusion matrix									Distributions
	'Prone'	'Supine'	'Side'	'Crawl'	'Sitting'	'Standing'			Posture, prone (annotated)	Posture, prone (predicted)	Posture, standing (annotated)	Posture, standing (predicted)	Movement, fluent (annotated)	Movement, fluent (predicted)
'Prone'	144410	158	1024	1205	88	18			0.275103163686382	0.206327372764787	38.6863823933975	36.7606602475928	25.7565337001376	23.0742778541953
'Supine'	158	51956	1193	10	50	0			0.255863539445629	0.127931769722815	60.0426439232409	57.6545842217484	18.4648187633262	18.9765458422175
'Side'	1024	1193	8832	98	125	5			0.761697497279652	0.435255712731230	83.9318099383388	81.7918026840769	28.3641639463185	21.1099020674646
'Crawl'	1205	10	98	38160	4527	1330			39.0041493775934	39.3360995850622	0	0	1.24481327800830	0.248962655601660
'Sitting'	88	50	125	4527	79646	1342			26.5412070084361	29.7858533419857	1.23296560674886	2.14146658014276	8.11161583387411	6.74886437378326
'Standing'	18	0	5	1330	1342	63928			0	0	24.6376811594203	27.5707384403037	2.27743271221532	2.07039337474120
									0	0	42.0899854862119	40.9651669085631	4.64441219158200	4.20899854862119
									7.67004341534009	7.81476121562952	34.3704775687410	35.7091172214182	20.5861070911722	19.8986975397974
Movement confusion matrix									5.38172715894869	5.38172715894869	11.6395494367960	11.6395494367960	4.54735085523571	5.13141426783479
	'Still'	'Roll'	'Pivot'	'Proto'	'Elementary'	'Fluent'	'Transition'		81.6396508728180	81.2655860349127	0	0	0	0.0311720698254364
'Still'	178474	914	1628	25037	2284	825	2555		0	0	62.5290408230999	60.6704281447063	13.2758048456688	21.4072353136409
'Roll'	914	4608	180	1247	77	1	133		0	0	17.5184729064039	16.5640394088670	8.46674876847291	8.40517241379310
'Pivot'	1628	180	9092	2862	557	124	140		0	0	11.1405835543767	10.6100795755968	11.4058355437666	11.2290008841733
'Proto'	25037	1247	2862	60588	5545	638	3432		0.100772589855559	0.100772589855559	19.3819281155526	19.4491098421229	15.5861605643265	17.8031575411488
'Elementary'	2284	77	557	5545	12072	4023	2681		0.0464252553389044	0	65.3203342618384	65.0882079851439	6.49953574744661	7.42804085422470
'Fluent'	825	1	124	638	4023	20454	1199		3.31154684095861	3.31154684095861	31.4161220043573	30.2832244008715	13.6383442265795	15.5119825708061
'Transition'	2555	133	140	3432	2681	1199	11826		0	0	21.9151036525173	21.3228035538006	21.5202369200395	21.3228035538006
									31.3398504887867	31.3398504887867	0	0	0	0
									80.6629834254144	80.6629834254144	0	0	0	0.184162062615101
									51.7673888255416	48.5746864310148	0	0	0	0
									65.8482142857143	71.1495535714286	0	0	7.08705357142857	2.28794642857143
									65.9356725146199	65.8625730994152	0	0	0	0
									0.239808153477218	0.0799360511590727	2.79776179056755	1.27897681854516	1.43884892086331	0.959232613908873
									85.2421214450423	85.3189853958493	0	0	3.68946963873943	1.46041506533436
									21.3975903614458	25.0602409638554	0	0.0481927710843373	0	1.44578313253012
									46.7556094602790	46.7556094602790	0	0	0	0
									35.7852882703777	35.6527501656726	0	0	0	0
									58.5937500000000	58.5937500000000	0	0	0	0
									82.2059719683120	82.2669104204753	0	0	0	0
									60.7569721115538	60.6905710491368	0	0	0	0.398406374501992
									85.1438637698180	85.1438637698180	0	0	0	0.117439812096301
									1.82403433476395	1.66309012875536	35.1931330472103	36.9098712446352	3.00429184549356	3.86266094420601
									79.4166208035223	79.8569069895432	0	0	1.04567969179967	0.880572372041827
									88.6473429951691	88.8888888888889	0	0	0	0.0805152979066023
									34.8918353105373	34.8918353105373	0	0	0	0
									69.3916349809886	69.9619771863118	0	0	2.66159695817490	0.665399239543726
									77.7529346003354	77.9206260480716	0	0	0	0.0558971492453885
									67.2682926829268	66.9268292682927	0	0	0	0
									83.1644958996623	86.0106126386879	0	0	1.59189580318379	0.0482392667631452
									73.9583333333333	73.6805555555556	0	0	0	0.625000000000000
									54.8442906574394	54.2387543252595	0	0	0	0.605536332179931

## Sheet: Figure 5a
Figure 5a data
Posture
Age group	'Prone'	'Supine'	'Side'	'Crawl'	'Sitting'	'Standing'
4	0.563253918293359	0.376432636489265	0.0603134452173761	0	0	0
5	0.417490989961021	0.484261638794751	0.0551874904291569	0.0430598808150711	0	0
6	0.224511768238846	0.684365116536474	0.0469398949645768	0.0375600268178825	0.00631656411619207	0.000306629326028741
7	0.184470442071815	0.603272658782406	0.0475210001335716	0.0902629430007588	0.0547283367063125	0.0197446193051353
8	0.218141916571028	0.457142069776119	0.0505296241887964	0.133850628916048	0.101245140061575	0.0390906204864331
9	0.0697429882907519	0.173579834386210	0.0988550247623338	0.198471724843717	0.388504460514419	0.0708459672025682
10	0.0360063382086256	0.0772598870818283	0.0421104449866104	0.196423674844772	0.474500982588933	0.173698672289231
11	0.0162018311258433	0.00697740205245380	0.0235639269378855	0.187356681827905	0.507055206134532	0.258844951921380
12	0.0214661550382307	0.00488259721176149	0.0279676443244058	0.166677242066886	0.497487946194212	0.281518415164504
13	0.0318909758373873	0.00637820758180424	0.0160302211976864	0.112833571760438	0.514293878791967	0.318573144830718
14	0.0145920603480696	0.0111866212290833	0.0128885310492201	0.121179768975201	0.585457352661144	0.254695665737281
15	0.0127989268038849	0.00836062586303983	0.0152546251075020	0.109206590143272	0.450073429732164	0.404305802350137
16	0.0123226890163452	0.0124611977849131	0.0149859856124500	0.0818515172366494	0.376013790192760	0.502364820156882
17	0.00918477793504845	0.00596667053972867	0.00987900640262523	0.0823718832770507	0.420911582278028	0.471686079567519
18	0.0220869805572310	0.00713236369860162	0.0150463142279662	0.113529658569942	0.367871441823306	0.474333241122954
19	0.0276941527968406	0.0131543534956986	0.0137776131638522	0.106870890651103	0.382681833979065	0.455821155913440
20	0.0366967564630490	0.0122771842079459	0.00876136571011905	0.104516941366879	0.440693143086249	0.397054609165758
Movement
Age group	'Roll'	'Transition'	Prone-Proto'	Pivot'	Prone-Elementary'	Prone-Fluent'	Crawl-Proto'	Crawl-Elementary'	Crawl-Fluent'	Standing-Proto'	Standing-Elementary'	Standing-Fluent'
4	0.0165628856225701	0	0.128613863395505	0	0	0	0	0	0	0	0	0
5	0.0145820989244840	0.00759275278738947	0.144032985472905	0.0299932718185313	0.0152734525182622	0	0.0277181853133410	0.000277777777777778	0	0	0	0
6	0.0282169192536129	0.00970236417953328	0.188395716922154	0.0654614567794468	0.0170970085509829	0.0126356935932355	0.0216076017910697	0.00133137284005591	0.000122651730411497	0	2.04419550685828e-05	2.04419550685828e-05
7	0.0348562095608384	0.0235048696160382	0.158890633335672	0.0594079011123055	0.0160884112082431	0.0106993867010200	0.0256724319915994	0.0198768608139954	0.00474994124696705	0.0129286562463895	0.000586298063984216	1.81019072895234e-05
8	0.0375336877303716	0.0365494435764609	0.123962448444918	0.0427436861891079	0.0119646001890975	0.00497237173083381	0.0235327594325859	0.0381618258248070	0.00934043524439915	0.0258573124927790	0.00114602158637928	9.62927298988926e-06
9	0.0449361353891466	0.0687204101814329	0.0458612934494568	0.0212045632330920	0.0203302515833570	0.00140924327364856	0.0313407012372031	0.0519168236570246	0.0318328480343642	0.0277635161258705	0.0162519849660823	0.00384436160298229
10	0.0185182922582304	0.0935580698018959	0.0200568379132400	0.00917956852270241	0.00858177326368210	0.000634460371141226	0.0229863553839575	0.0437622933257854	0.0522800002560611	0.0707714411090841	0.0386936617527936	0.00945823616730748
11	0.00306305705463073	0.122209785337746	0.00128623742512791	0.000490696912749632	0.000526012747329448	7.91050352429195e-05	0.0176677192662140	0.0395325152912137	0.0513812469327741	0.0799015986179259	0.0743345684376591	0.0333267406163981
12	0.00315859815624050	0.123597820771599	0.00122395674460315	0.000160102747289854	0.000346676094535556	0.000123129196132346	0.0152633066836368	0.0364148004363962	0.0410322256098273	0.0623091504303380	0.0862278948536967	0.0563670228383770
13	0.000905364575816654	0.109726824327371	0.00274956567471012	0.000144439094848339	0.000153665076427866	0.000229489386115892	0.00813722420560504	0.0248138814763699	0.0294583315898276	0.0391942731348486	0.0853263847880643	0.103824965317105
14	0.000837137802670392	0.106683105982711	0.00516285362489664	0	0.000114744693057946	0.000458978772231784	0.0115573121435417	0.0250032906509342	0.0248020515899834	0.0299273365805972	0.0509662315231240	0.0924525384296061
15	0.00357230481047356	0.101200741344429	0.00115651503469545	0.000728176132956395	0.000502341090546340	0	0.0122689625266225	0.0244816846097913	0.0135374272499152	0.0509817315935658	0.0719612235571023	0.0972960691729969
16	0.00386018065112515	0.118546570328485	0.00212770312145492	0.00105190549520955	0.000826070452799496	0.000431639149670875	0.0107150237553576	0.0152689447127724	0.00515963496775828	0.0498261976199677	0.0979772751088788	0.138598583959955
17	0.00437482682175760	0.202124111310760	0.000971188086759469	0.000323729362253156	0.000578801548505565	0.000431639149670875	0.00743108428043789	0.0102716496308964	0.00480527541683935	0.0439572559656947	0.0798097963272863	0.138705461443732
18	0.00636999362267391	0.198630297581640	0.000186365500018637	0.000149092400014909	0.000819435906103924	0	0.00657864400215801	0.0232063350809656	0.0147172860780594	0.0306960501503140	0.0938567841964147	0.191873354149524
19	0.00611296530247552	0.162861612075119	0.00103008751532737	0.000497621769146984	0.000762962494630175	2.96771130104463e-05	0.00843588233685117	0.0216189013582076	0.0126108515480982	0.0300258362832008	0.0892375549089444	0.187263277720405
20	0.00586281440924899	0.178713675400090	0.00137345002043649	0.000663495692195979	0.000559722127363226	3.95694840139285e-05	0.00941759832056020	0.0185300748377108	0.0129251985409098	0.0315695661996098	0.0691092358749321	0.151995054347865

## Sheet: Figure 5b-e
Figure 5b data				Figure 5c data							Figure 5d data					Figure 5e data
Target age	Predicted age	BIMS		Recording length (min)	Median	Range	IQR				Target age	Predicted age	AIMS	BIMS		Survey answer (crawl)	MAIJU distribution (crawl)	Survey answer (sitting)	MAIJU distribution (sitting)
12.1643835616438	11.2189274476876	60.1577287307300		10	2.40107244216714	3.35638119825654	0.717190236967225				12.1643835616438	11.2189274476876	51	60.1577287307298		6	18.8148644124540	7	57.0137261466354
11.7698630136986	11.4296762252956	61.9139685441300		20	2.06357016522654	2.31958100448559	0.580405290488864				11.7698630136986	11.4296762252956	53	61.9139685441303		4	22.0787604906391	4	48.9670755326017
11.6383561643836	11.0036576211673	58.3638135097275		30	2.02910885306254	2.25296706809168	0.550626345203610				11.6383561643836	11.0036576211673	56	58.3638135097272		7	28.3057152519445	6	48.4612783226243
16.0100000000000	13.4207551861278	78.5062932177317		40	1.93716941482326	2.22701795053766	0.483064381639781				16.0100000000000	13.4207551861278	58	78.5062932177318		5	4.55587392550143	9	56.4469914040115
13.6767000000000	13.0227652871048	75.1897107258733		50	1.85658555438561	1.73406126526035	0.413247952754547				13.6767000000000	13.0227652871048	55	75.1897107258735		3	6.13389414651244	4	36.2776025236593
16.0100000000000	15.9999978386770	99.9999819889750		60	1.81398988333326	1.64199558950427	0.342276623471822				16.0100000000000	15.9999978386770	58	99.9999819889746		3	9.90747879722436	5	29.8123875610383
15.7808219178082	15.9999999537003	99.9999996141692		70	1.87147526607330	1.37493014497245	0.328852813031719				15.7808219178082	15.9999999537003	58	99.9999996141690		7	16.7206040992449	7	68.9320388349515
9.10680000000000	7.99972717503023	33.3310597919186		80	1.87503277514665	1.01742033422100	0.284233418872667				9.10680000000000	7.99972717503023	35	33.3310597919186		1	4.09856888813617	2	45.9056651706326
9.10680000000000	7.99999995303342	33.3333329419452		90	1.89172061149016	0.867235301409341	0.281144792330244				9.10680000000000	7.99999995303342	40	33.3333329419451		2	2.59700345754898	3	18.5401459854015
14.6630136986301	11.7499235487563	64.5826962396358		100	1.82224958063931	0.710996632001150	0.243840733725001				14.6630136986301	11.7499235487563	51	64.5826962396359		9	22.3152856715525	9	59.5273706251870
11.1452054794521	11.9727707603560	66.4397563363000									11.1452054794521	11.9727707603560	51	66.4397563363000		5	14.0902872777018	5	17.3392612859097
10.2575342465753	9.99999999980092	49.9999999983410									10.1589041095890	11.0002764937496	50	58.3356374479133		2	4.02010050251256	1	2.10427135678392
10.1589041095890	11.0002764937496	58.3356374479133									11.6712328767123	11.9232124910712	56	66.0267707589268		8	27.1903323262840	9	41.3897280966767
6.60820000000000	7.01899087410197	25.1582572841831									9.86300000000000	8.99995300555408	29	41.6662750462840		5	16.0789388547396	5	72.2096408929149
11.6712328767123	11.9232124910712	66.0267707589267									7.82470000000000	7.73226475952518	26	31.1022063293765		4	17.7190721649485	4	49.4845360824742
9.86300000000000	8.99995300555408	41.6662750462840									10.8493150684932	11.7217154426332	49	64.3476286886098		6	21.8093699515347	5	61.4862681744750
7.82470000000000	7.73226475952518	31.1022063293765									11.8685000000000	15.0000634820605	58	91.6671956838379		4	10.7142857142857	5	61.1584011843079
10.8493150684932	11.7217154426332	64.3476286886100									11.8685000000000	8.91659582908501	27	40.9716319090417		9	10.7142857142857	9	61.1584011843079
11.8685000000000	15.0000634820605	91.6671956838375									11.0465753424658	11.4619728662973	52	62.1831072191443		7	9.67848856479947	7	54.5575074577395
11.0465753424658	11.4619728662973	62.1831072191442									11.3753424657534	11.0003317174734	51	58.3360976456114		8	21.2074777811830	7	60.1593625498008
11.3753424657534	11.0003317174734	58.3360976456117									11.5068493150685	14.9778658683083	56	91.4822155692358
11.5068493150685	14.9778658683083	91.4822155692358									11.5726027397260	11.4798885589812	50	62.3324046581770
11.5726027397260	11.4798885589812	62.3324046581767									12.5917808219178	11.8245277806510	55	65.2043981720913
10.7178082191781	11.9678335345591	66.3986127879925									11.5397260273973	12.9012602083496	58	74.1771684029135
12.5917808219178	11.8245277806510	65.2043981720917									10.7835616438356	12.9221191332737	56	74.3509927772810
11.5397260273973	12.9012602083496	74.1771684029133									11.0794520547945	12.6195109262891	50	71.8292577190755
10.7835616438356	12.9221191332737	74.3509927772808									10.4219000000000	11.8945501287788	53	65.7879177398235
11.0794520547945	12.6195109262891	71.8292577190758									9.66580000000000	12.0000310170632	53	66.6669251421937
10.4219000000000	11.8945501287788	65.7879177398233
12.7890000000000	15.0000007135342	91.6666726127850
9.66580000000000	12.0000310170632	66.6669251421933
11.8027397260274	12.0360922538491	66.9674354487425
12.3945205479452	15.9999962196275	99.9999684968958
12.0657534246575	15.9997642679687	99.9980355664059
16.0100000000000	15.6916544654299	97.4304538785825
16.0100000000000	11.9959364025993	66.6328033549942
16.0100000000000	15.9849492307179	99.8745769226492
16.0100000000000	14.8336329553454	90.2802746278783
5.40000000000000	4.99996631541857	8.33305262848808
7.70000000000000	5.00000622593366	8.33338521611383
7.20000000000000	4.00000014353281	1.19610674698123e-06
7.10000000000000	5.77442443218587	14.7868702682156
6.90000000000000	4.00366266444462	0.0305222037051633
7.57000000000000	10.0075785816816	50.0631548473467
6.66000000000000	5.00000002381224	8.33333353176867
7.15000000000000	8.99999951937975	41.6666626614979
4.50000000000000	4.00051780235466	0.00431501962216974
7.34000000000000	5.00000000000015	8.33333333333458
7.51000000000000	5.00000000032838	8.33333333606983
6.90000000000000	5.00000000119315	8.33333334327625
7.38000000000000	10.9995455213855	58.3295460115458
7.34000000000000	5.35696411504344	11.3080342920287
6.23000000000000	5.00000009528968	8.33333412741400
5	4.00026864448643	0.00223870405358095
6.80000000000000	5.99999915344557	16.6666596120464
6.50000000000000	5.00000000304017	8.33333335866808
6.80000000000000	4.99998135447247	8.33317795393725
6.50000000000000	5.95507293796735	16.2922744830613
5.80000000000000	5.99988685994497	16.6657238328748
6	5.99999864935626	16.6666554113022
